# Supplementary material for: Targeting Mitochondrial Metabolism in Clear Cell Carcinoma of the Ovaries
Source: Int J Mol Sci. 2021 Apr 29;22(9):4750. doi: 10.3390/ijms22094750 (PMC8124918; doi:10.3390/ijms22094750)
Supplement: Supplementary file 1 [file ijms-22-04750-s001.zip]

Archive with 1 entries (1 files):
- ijms-1196285-supplementary.pdf
